# Supplementary material for: Health Systems Determinants of Delivery and Uptake of Maternal Vaccines in Low- and Middle-Income Countries: A Qualitative Systematic Review
Source: Vaccines (Basel). 2023 Apr 19;11(4):869. doi: 10.3390/vaccines11040869 (PMC10144938; doi:10.3390/vaccines11040869)
Supplement: Supplementary file 1 [file vaccines-11-00869-s001.zip]

Archive with 4 entries (4 files):
- Supplementary Material/S1 Table.docx
- Supplementary Material/S2 Table.docx
- Supplementary Material/S3 Table.docx
- Supplementary Material/S4 Table.docx
